# Supplementary material for: Altered proteolytic events in experimental autoimmune encephalomyelitis discovered by iTRAQ shotgun proteomics analysis of spinal cord
Source: Proteome Sci. 2009 Jul 16;7:25. doi: 10.1186/1477-5956-7-25 (PMC2716311; doi:10.1186/1477-5956-7-25)
Supplement: Additional file 1 — List of identified peptides with semi-tryptic cleavages. ProteinPilot software (ABI) was used to process the tandem mass spectra and generate peak lists for the database search. Peptides identified with confidence interval values ≥ 99% are reported here. [file 1477-5956-7-25-S1.xls]

## Sheet: CI 99%
Accessions	Names	CI%	Sequence	Modifications	Cleavages	Prec m/z	Theor m/z	Area 114	Area 115	Area 116	Area 117	Peptide ratio	Ttest
P50399|GDIB_RAT	Rab GDP dissociation inhibitor beta - Rattus norvegicus (Rat)	99	KFDLGQDVIDFTGH	iTRAQ4plex@N-term; iTRAQ4plex(K)@1	cleaved H-S@C-term; missed K-F@1	1879.94	1879.98	90631.5	91492.1	79965.2	80015.8	0.87842	0.000756097
P02770|ALBU_RAT	Serum albumin precursor - Rattus norvegicus (Rat)	99	YLHEVAR	iTRAQ4plex@N-term	cleaved H-Y@N-term	1031.54	1031.58	138383	157264	463520	489461	3.22338	0.00118698
P02770|ALBU_RAT	Serum albumin precursor - Rattus norvegicus (Rat)	99	DDNPNLPPFQRPEAEAM	iTRAQ4plex@N-term	cleaved M-C@C-term	2084.97	2084.98	13345.8	11661.1	43881.1	48689.6	3.70181	0.0028194
P10960|SAP_RAT	Sulfated glycoprotein 1 precursor - Rattus norvegicus (Rat)	99	GFCEVCK	iTRAQ4plex@N-term; Methylthio(C)@3; Methylthio(C)@6; iTRAQ4plex(K)@7	cleaved G-G@N-term	1165.51	1165.51	74216.1	59441.3	317055	280660	4.47199	0.00354415
P10960|SAP_RAT	Sulfated glycoprotein 1 precursor - Rattus norvegicus (Rat)	99	EDVCQDCMK	iTRAQ4plex@N-term; Methylthio(C)@4; Methylthio(C)@7; iTRAQ4plex(K)@9	cleaved N-E@N-term	1450.59	1450.57	25851.3	25978.4	66105.2	58979.4	2.41338	0.00466646
P38652|PGM1_RAT	Phosphoglucomutase-1 - Rattus norvegicus (Rat)	99	TVEIVDSVEAYATMLR	iTRAQ4plex@N-term	cleaved F-T@N-term	1941.01	1941.01	17934	16824.1	26048.8	27909.4	1.5524	0.00624692
P02770|ALBU_RAT	Serum albumin precursor - Rattus norvegicus (Rat)	99	FYAPELLYYAEK	iTRAQ4plex@N-term; iTRAQ4plex(K)@12	cleaved Y-F@N-term	1794.98	1794.96	92477.2	84061.8	283782	333160	3.49465	0.00634498
P35434|ATPD_RAT	ATP synthase delta chain, mitochondrial precursor - Rattus norvegicus (Rat)	99	GILASHVPTLQVLR	iTRAQ4plex@N-term	cleaved F-G@N-term; cleaved R-P@C-term	1648.03	1648	22994.5	23128.5	26429	25720	1.13065	0.00701951
Q63357|MYO1D_RAT	Myosin-Id - Rattus norvegicus (Rat)	99	ELYERPPHLF	iTRAQ4plex@N-term	cleaved F-A@C-term	1444.74	1444.77	27740.2	27342.5	21982.5	20291.4	0.767462	0.0089508
P60711|ACTB_RAT	Actin, cytoplasmic 1 - Rattus norvegicus (Rat)	99	GIVTNWDDMEK	iTRAQ4plex@N-term; iTRAQ4plex(K)@11	cleaved H-G@N-term	1595.8	1595.8	112524	104711	137745	135423	1.25747	0.010291
P63018|HSP7C_RAT	Heat shock cognate 71 kDa protein - Rattus norvegicus (Rat)	99	GNRTTPSYVAFTDTER	iTRAQ4plex@N-term	cleaved Q-G@N-term; missed R-T@3	1958.91	1958.97	47477.4	48370.2	52408.3	54257.4	1.11287	0.0170942
P62329|TYB4_RAT	Thymosin beta-4 - Rattus norvegicus (Rat)	99	SDKPDMAEIEK	Protein Terminal Acetyl@N-term; iTRAQ4plex(K)@3; iTRAQ4plex(K)@11	cleaved M-S@N-term	1592.82	1592.81	282906	227116	471604	424088	1.75618	0.0171303
Q9EPH1|A1BG_RAT	Alpha-1B-glycoprotein precursor - Rattus norvegicus (Rat)	99	LWLDSGSEPELR	iTRAQ4plex@N-term	cleaved A-L@N-term	1545.74	1545.8	17465.9	30601.6	88944.8	118759	4.32109	0.0196089
P07151|B2MG_RAT	Beta-2-microglobulin precursor - Rattus norvegicus (Rat)	99	ILAHTEFTPTETDVYACR	iTRAQ4plex@N-term; Methylthio(C)@17	cleaved Y-I@N-term	2257.07	2257.07	11757.5	8248.73	27274.6	35222.4	3.12388	0.0196769
P62161|CALM_RAT	Calmodulin - Rattus norvegicus (Rat)	99	ADQLTEEQIAEFK	Protein Terminal Acetyl@N-term; iTRAQ4plex(K)@13	cleaved M-A@N-term	1707.85	1707.86	403789	352289	253409	264171	0.684559	0.0226888
Q62950|DPYL1_RAT	Dihydropyrimidinase-related protein 1 - Rattus norvegicus (Rat)	99	GSPLVVISQGK	iTRAQ4plex@N-term; iTRAQ4plex(K)@11	cleaved H-G@N-term	1372.83	1372.84	78148.6	72410.3	46733.1	57201.6	0.690326	0.0298729
Q63041|A1M_RAT	Alpha-1-macroglobulin precursor - Rattus norvegicus (Rat)	99	FLELTLPYSVVR	iTRAQ4plex@N-term	cleaved F-F@N-term	1580.92	1580.92	10164.4	11182.1	48864.2	76919.3	5.89246	0.0326318
P12075|COX5B_RAT	Cytochrome c oxidase subunit 5B, mitochondrial precursor - Rattus norvegicus (Rat)	99	ASGGGVPTDEEQATGLER	iTRAQ4plex@N-term	cleaved M-A@N-term	1917.96	1917.93	142345	142644	100751	120213	0.775341	0.0406542
P02770|ALBU_RAT	Serum albumin precursor - Rattus norvegicus (Rat)	99	QVSTPTLVEAAR	iTRAQ4plex@N-term	cleaved P-Q@N-term	1415.8	1415.8	4465.23	6642.46	12166.1	9665.57	1.96545	0.0418768
Q3KRE8|TBB2B_RAT	Tubulin beta-2B chain - Rattus norvegicus (Rat)	99	QLTHSLGGGTGSGMGTLLISK	iTRAQ4plex@N-term; iTRAQ4plex(K)@21	cleaved F-Q@N-term	2303.27	2303.26	40563.8	35054	28361.9	21525.2	0.659728	0.0496961
P06907|MYP0_RAT	Myelin P0 protein precursor - Rattus norvegicus (Rat)	99	EVYGAVGSQVTLH	iTRAQ4plex@N-term	cleaved H-C@C-term	1503.79	1503.79	27169	28830.7	2947	15677.9	0.332589	0.0502623
Q63357|MYO1D_RAT	Myosin-Id - Rattus norvegicus (Rat)	99	AEQESLEFGK	Protein Terminal Acetyl@N-term; iTRAQ4plex(K)@10	cleaved M-A@N-term	1323.64	1323.65	13217.1	12468.7	13999.4	14816.2	1.12185	0.0528909
P19527|NFL_RAT	Neurofilament light polypeptide - Rattus norvegicus (Rat)	99	YTSHVQEEQSEVEETIEATK	iTRAQ4plex@N-term; iTRAQ4plex(K)@20	cleaved Y-Y@N-term	2625.29	2625.28	9362.73	11877.5	18793	27221.7	2.16639	0.0531621
P34926|MAP1A_RAT	Microtubule-associated protein 1A - Rattus norvegicus (Rat)	99	SSLQPAPPQLPSPAEPR	iTRAQ4plex@N-term	cleaved F-S@N-term	1916.03	1916.04	13909.3	14915	12606.6	13090.2	0.891498	0.0536182
P52873|PYC_RAT	Pyruvate carboxylase, mitochondrial precursor - Rattus norvegicus (Rat)	99	IGIPHGGFPEPFR	iTRAQ4plex@N-term	cleaved Y-I@N-term	1567.89	1567.85	29480.1	34777.6	25072.1	24134	0.765761	0.0537697
P47942|DPYL2_RAT	Dihydropyrimidinase-related protein 2 - Rattus norvegicus (Rat)	99	DHGVNSFLVY	iTRAQ4plex@N-term	cleaved Y-M@C-term	1294.68	1294.65	61357.9	56811.7	46060.8	52097.3	0.830654	0.0589549
Q9Z0V6|PRDX3_RAT	Thioredoxin-dependent peroxide reductase, mitochondrial precursor - Rattus norvegicus (Rat)	99	TPAVTQHAPHFK	iTRAQ4plex@N-term; iTRAQ4plex(K)@12	cleaved H-T@N-term	1621.88	1621.91	102589	90889.7	81782.2	81281.4	0.842798	0.0608742
P19527|NFL_RAT	Neurofilament light polypeptide - Rattus norvegicus (Rat)	99	SSFSYEPYFSTSYK	Protein Terminal Acetyl@N-term; iTRAQ4plex(K)@14	cleaved M-S@N-term	1878.85	1878.86	282521	232826	198368	173281	0.721161	0.0614968
P07335|KCRB_RAT	Creatine kinase B-type - Rattus norvegicus (Rat)	99	TLDDAIQTGVDNPGHPY	iTRAQ4plex@N-term	cleaved F-T@N-term; cleaved Y-I@C-term	1956.92	1956.94	5294.16	5052.84	3020.8	4233.08	0.701061	0.064705
P35434|ATPD_RAT	ATP synthase delta chain, mitochondrial precursor - Rattus norvegicus (Rat)	99	TFASPTQVFFDGANVR	iTRAQ4plex@N-term	cleaved F-T@N-term	1900.94	1900.97	65863.9	56986.1	46836	51513.1	0.800563	0.0673337
P19527|NFL_RAT	Neurofilament light polypeptide - Rattus norvegicus (Rat)	99	SYEPYFSTSYK	iTRAQ4plex@N-term; iTRAQ4plex(K)@11	cleaved F-S@N-term	1659.83	1659.81	101267	86086.6	62518.6	75805	0.738303	0.0678377
P63018|HSP7C_RAT	Heat shock cognate 71 kDa protein - Rattus norvegicus (Rat)	99	MVVNDAGRPK	iTRAQ4plex@N-term; iTRAQ4plex(K)@10	cleaved F-M@N-term	1374.74	1374.78	60602.3	54746	50982.1	45734.9	0.838478	0.0706591
P02770|ALBU_RAT	Serum albumin precursor - Rattus norvegicus (Rat)	99	FYAPELLYYAEK	iTRAQ4plex@N-term; iTRAQ4plex(Y)@9; iTRAQ4plex(K)@12	cleaved Y-F@N-term	1939.02	1939.06	11881.4	26666	46860.4	81988.7	3.34261	0.0706643
P10860|DHE3_RAT	Glutamate dehydrogenase 1, mitochondrial precursor - Rattus norvegicus (Rat)	99	ACVTGKPISQGGIHGR	iTRAQ4plex@N-term; Methylthio(C)@2; iTRAQ4plex(K)@6	cleaved H-A@N-term	1915.01	1915.02	73005.1	78537.4	69089.3	62902.1	0.870986	0.0713219
P10960|SAP_RAT	Sulfated glycoprotein 1 precursor - Rattus norvegicus (Rat)	99	GGFCEVCK	iTRAQ4plex@N-term; Methylthio(C)@4; Methylthio(C)@7; iTRAQ4plex(K)@8	cleaved N-G@N-term	1222.57	1222.53	220464	240522	469596	326990	1.728	0.0725514
P04631|S100B_RAT	Protein S100-B - Rattus norvegicus (Rat)	99	VSMVTTACHEFFEHE	iTRAQ4plex@N-term; Oxidation(M)@3; Methylthio(C)@8	cleaved F-V@N-term	1972.87	1972.84	13121	12889.1	6513.43	10415.5	0.650861	0.0729107
P63259|ACTG_RAT	Actin, cytoplasmic 2 - Rattus norvegicus (Rat)	99	TVLSGGTTMYPGIADR	iTRAQ4plex@N-term	cleaved N-T@N-term	1782.92	1782.92	31507.7	42077.1	47829.9	54647.4	1.39264	0.0742178
P31044|PEBP1_RAT	Phosphatidylethanolamine-binding protein 1 - Rattus norvegicus (Rat)	99	SLQEVDEPPQHALR	iTRAQ4plex@N-term	cleaved L-S@N-term	1762.91	1762.92	72978.2	73624.2	66994.2	57171.1	0.846952	0.0751416
P07722|MAG_RAT	Myelin-associated glycoprotein precursor - Rattus norvegicus (Rat)	99	FDFPDELRPAVVH	iTRAQ4plex@N-term	cleaved H-G@C-term	1685.88	1685.88	30811	32628.1	36849	44595.9	1.28383	0.0759941
P05544|SPA3L_RAT	Serine protease inhibitor A3L precursor - Rattus norvegicus (Rat)	99	GFGHLLQR	iTRAQ4plex@N-term	cleaved Q-G@N-term	1071.62	1071.62	54000.3	46888.5	75687.5	61137.4	1.35619	0.0783554
P18666|MLRB_RAT	Myosin regulatory light chain 2-B, smooth muscle isoform - Rattus norvegicus (Rat)	99	AMFDQSQIQEFK	iTRAQ4plex@N-term; iTRAQ4plex(K)@12	cleaved F-A@N-term	1759.9	1759.89	29485.8	23576.1	32706.7	33058.7	1.23941	0.0825147
P21575|DYN1_RAT	Dynamin-1 - Rattus norvegicus (Rat)	99	GPPPQVPSRPNR	iTRAQ4plex@N-term	cleaved F-G@N-term	1445.84	1445.81	14355.1	12874.1	19019.6	15798.2	1.27869	0.0828417
O88488|PTPRQ_RAT	Phosphotidylinositol phosphatase PTPRQ precursor - Rattus norvegicus (Rat)	99	LIHFVK	iTRAQ4plex@N-term; iTRAQ4plex(K)@6	cleaved P-L@N-term	1044.67	1044.68	34148.8	37843.1	24478	31200.1	0.773393	0.0836408
P35284|RAB12_RAT	Ras-related protein Rab-12 - Rattus norvegicus (Rat)	99	RLQIWDTAGQER	iTRAQ4plex@N-term	cleaved I-R@N-term; missed R-L@1	1616.83	1616.86	36219.3	37793.8	50247.5	41725.9	1.24266	0.0869896
Q09073|ADT2_RAT	ADP/ATP translocase 2 - Rattus norvegicus (Rat)	99	LASGGAAGATSLCFVYPLDFAR	iTRAQ4plex@N-term; Methylthio(C)@13	cleaved N-L@N-term	2377.17	2377.18	15071.8	17809.5	19335.9	23082.6	1.29005	0.0880897
P63018|HSP7C_RAT	Heat shock cognate 71 kDa protein - Rattus norvegicus (Rat)	99	TTYSDNQPGVLIQVYEGER	iTRAQ4plex@N-term	cleaved F-T@N-term	2313.16	2313.15	8273.47	6264.53	11165.5	9101.88	1.3941	0.0924787
Q00981|UCHL1_RAT	Ubiquitin carboxyl-terminal hydrolase isozyme L1 - Rattus norvegicus (Rat)	99	FILFNNVDGHLYELDGR	iTRAQ4plex@N-term	cleaved H-F@N-term	2166.11	2166.11	47219.7	38260.3	27798.8	35148.2	0.736394	0.0956352
P69897|TBB5_RAT	Tubulin beta-5 chain - Rattus norvegicus (Rat)	99	IGNSTAIQELFK	iTRAQ4plex@N-term; iTRAQ4plex(K)@12	cleaved F-I@N-term	1608.94	1608.92	106117	101885	99976.9	99839.6	0.960647	0.0964719
P02688|MBP_RAT	Myelin basic protein S - Rattus norvegicus (Rat)	99	DENPVVHFFK	iTRAQ4plex@N-term; iTRAQ4plex(K)@10	cleaved Q-D@N-term	1519.82	1519.81	53944.5	61586.4	68642.9	63887.9	1.14715	0.0997602
P04631|S100B_RAT	Protein S100-B - Rattus norvegicus (Rat)	99	AMVALIDVFHQY	iTRAQ4plex@N-term; iTRAQ4plex(Y)@12	cleaved Y-S@C-term	1694.94	1694.92	31478.8	39139.6	25273.6	29311.2	0.772955	0.10265
P47819|GFAP_RAT	Glial fibrillary acidic protein - Rattus norvegicus (Rat)	99	ERKVESLEEEIQFLR	Acetyl@N-term; iTRAQ4plex(K)@3	cleaved L-E@N-term; missed R-K@2; missed K-V@3	2091.13	2091.12	75884.3	63926.9	79529.3	94129.3	1.24209	0.107372
P04764|ENOA_RAT	Alpha-enolase - Rattus norvegicus (Rat)	99	MILPVGASSFR	iTRAQ4plex@N-term	cleaved F-M@N-term	1321.7	1321.74	234327	248605	227788	229443	0.946782	0.107836
Q3KRE8|TBB2B_RAT	Tubulin beta-2B chain - Rattus norvegicus (Rat)	99	IFRPDNFVFGQSGAGNNWAK	No iTRAQ4plex@N-term; iTRAQ4plex(K)@20	cleaved Q-I@N-term	2369.23	2369.19	42447	36563.4	34708.9	26731.6	0.777625	0.109156
Q63041|A1M_RAT	Alpha-1-macroglobulin precursor - Rattus norvegicus (Rat)	99	SFAVEQDIPVK	iTRAQ4plex@N-term; iTRAQ4plex(K)@11	cleaved F-S@N-term	1520.87	1520.86	23551.9	35226.6	43268.5	75137.6	2.01445	0.110512
P63259|ACTG_RAT	Actin, cytoplasmic 2 - Rattus norvegicus (Rat)	99	TVPIYEGYALPHAILR	iTRAQ4plex@N-term	cleaved H-T@N-term	1957.1	1957.1	19253	23188.7	24044	26441.7	1.18953	0.111513
Q6AY84|SCRN1_RAT	Secernin-1 - Rattus norvegicus (Rat)	99	LLVDRDEAWVLETVGK	iTRAQ4plex@N-term; iTRAQ4plex(K)@16	cleaved Y-L@N-term; missed R-D@5	2131.23	2131.2	112053	105172	75233.4	99494.9	0.804365	0.117002
Q9Z0V6|PRDX3_RAT	Thioredoxin-dependent peroxide reductase, mitochondrial precursor - Rattus norvegicus (Rat)	99	PAVTQHAPHFK	No iTRAQ4plex@N-term; iTRAQ4plex(K)@11	cleaved T-P@N-term	1376.76	1376.76	57195	62342.1	69147.1	63372.5	1.10861	0.117645
Q9JK11|RTN4_RAT	Reticulon-4 - Rattus norvegicus (Rat)	99	VVDLLYWR	iTRAQ4plex@N-term	cleaved S-V@N-term	1207.75	1207.7	15392.8	17917.2	18463.5	19274.3	1.13293	0.118432
P06685|AT1A1_RAT	Sodium/potassium-transporting ATPase subunit alpha-1 precursor - Rattus norvegicus (Rat)	99	MWFDNQIHEADTTENQSGVSFDK	iTRAQ4plex@N-term; iTRAQ4plex(K)@23	cleaved H-M@N-term	2987.38	2987.37	24936.7	23994	12282.4	21678.6	0.694063	0.126898
P09606|GLNA_RAT	Glutamine synthetase - Rattus norvegicus (Rat)	99	YIWVDGTGEGLR	iTRAQ4plex@N-term	cleaved M-Y@N-term	1509.75	1509.78	72612.1	75608.1	72153.7	66664.5	0.936567	0.135801
Q3KRE8|TBB2B_RAT	Tubulin beta-2B chain - Rattus norvegicus (Rat)	99	EIVHIQAGQCGN	iTRAQ4plex@N-term; Methylthio(C)@10	cleaved N-Q@C-term	1458.65	1458.69	56480.2	43370.8	42129	38359.5	0.806086	0.145789
P47819|GFAP_RAT	Glial fibrillary acidic protein - Rattus norvegicus (Rat)	99	MQETEEWYR	iTRAQ4plex@N-term	cleaved N-M@N-term	1415.64	1415.64	211276	161651	211181	243415	1.21899	0.150785
P68370|TBA1A_RAT	Tubulin alpha-1A chain - Rattus norvegicus (Rat)	99	NSILTTHTTLEHSDCAF	iTRAQ4plex@N-term; Methylthio(C)@15	cleaved Y-N@N-term; cleaved F-M@C-term	2079.93	2079.96	26520.9	25365.5	25212.3	21867.3	0.907359	0.153651
P35427|RL13A_RAT	60S ribosomal protein L13a - Rattus norvegicus (Rat)	99	AEGQVLVLDGR	Protein Terminal Acetyl@N-term	cleaved M-A@N-term	1198.59	1198.64	9295.93	5754.2	0	5902.32	0.392177	0.157599
P47819|GFAP_RAT	Glial fibrillary acidic protein - Rattus norvegicus (Rat)	99	KVESLEEEIQF	iTRAQ4plex@N-term; iTRAQ4plex(K)@1	cleaved F-L@C-term; missed K-V@1	1638.88	1638.88	30310.5	9959.02	29769.3	75685.5	2.61873	0.161922
P09117|ALDOC_RAT	Fructose-bisphosphate aldolase C - Rattus norvegicus (Rat)	99	ALTFSYGR	iTRAQ4plex@N-term	cleaved W-A@N-term	1058.57	1058.58	43377.8	49064.3	49656.6	50148.9	1.07965	0.16303
P07335|KCRB_RAT	Creatine kinase B-type - Rattus norvegicus (Rat)	99	TVGAVAGDEESYDVFK	iTRAQ4plex@N-term; iTRAQ4plex(K)@16	cleaved M-T@N-term	1975.04	1974.99	58983.8	67331.5	53269.3	59606.4	0.893603	0.164141
P68370|TBA1A_RAT	Tubulin alpha-1A chain - Rattus norvegicus (Rat)	99	VHWYVGEGMEEGEFSEAR	iTRAQ4plex@N-term	cleaved F-V@N-term	2256.04	2256.01	38957.6	36255.8	38692	41771.2	1.0698	0.164257
P11240|COX5A_RAT	Cytochrome c oxidase subunit 5A, mitochondrial precursor - Rattus norvegicus (Rat)	99	NKPDIDAWELR	iTRAQ4plex@N-term; iTRAQ4plex(K)@2	cleaved F-N@N-term	1644.91	1644.89	923743	740921	687107	735996	0.854889	0.164989
P07335|KCRB_RAT	Creatine kinase B-type - Rattus norvegicus (Rat)	99	NYEFMWNPH	iTRAQ4plex@N-term	cleaved H-L@C-term	1381.59	1381.61	57728.3	51368.8	51582.1	35400.7	0.797297	0.165641
P60711|ACTB_RAT	Actin, cytoplasmic 1 - Rattus norvegicus (Rat)	99	TTGIVMDSGDGVTHTVPIYEGYALPH	No iTRAQ4plex@N-term; iTRAQ4plex(Y)@22	cleaved H-A@C-term	2874.4	2874.41	16999.7	17968.8	25803.2	18430	1.26495	0.169486
P45592|COF1_RAT	Cofilin-1 - Rattus norvegicus (Rat)	99	ASGVAVSDGVIK	Protein Terminal Acetyl@N-term; iTRAQ4plex(K)@12	cleaved M-A@N-term	1288.7	1288.72	54083.2	42115.8	39029.2	41860.9	0.840862	0.169637
P35434|ATPD_RAT	ATP synthase delta chain, mitochondrial precursor - Rattus norvegicus (Rat)	99	AQAAASPAPAAGPGQMSF	iTRAQ4plex@N-term	cleaved Y-A@N-term; cleaved F-T@C-term	1773.85	1773.87	3096.2	11352.8	0	3363.43	0.23278	0.169849
P10860|DHE3_RAT	Glutamate dehydrogenase 1, mitochondrial precursor - Rattus norvegicus (Rat)	99	IGPGIDVPAPDMSTGER	iTRAQ4plex@N-term	cleaved F-I@N-term	1855.94	1855.93	22814	16401.9	15864.6	15442.3	0.79832	0.171751
P16884|NFH_RAT	Neurofilament heavy polypeptide - Rattus norvegicus (Rat)	99	EQEHLLEDIAHVR	iTRAQ4plex@N-term	cleaved L-E@N-term	1732.91	1732.91	85142.8	39123.1	86716.9	94633.7	1.45938	0.173019
P68370|TBA1A_RAT	Tubulin alpha-1A chain - Rattus norvegicus (Rat)	99	HSFGGGTGSGFTSLLMER	iTRAQ4plex@N-term	cleaved F-H@N-term	1984.94	1984.97	424857	412195	290911	405913	0.832474	0.174629
Q01205|ODO2_RAT	Dihydrolipoyllysine-residue succinyltransferase component of 2-oxoglutarate dehydrogenase complex, mitochondrial precursor - Rattus norvegicus (Rat)	99	GIFDRPVAVGGK	iTRAQ4plex@N-term; iTRAQ4plex(K)@12	cleaved H-G@N-term	1503.89	1503.89	46235.9	62154.3	61714.9	66720.8	1.18494	0.176304
P16884|NFH_RAT	Neurofilament heavy polypeptide - Rattus norvegicus (Rat)	99	APLHGGGSLHYALSR	iTRAQ4plex@N-term	cleaved F-A@N-term	1679.91	1679.91	92453.2	70960.9	73018	60683.3	0.818174	0.17665
P23565|AINX_RAT	Alpha-internexin - Rattus norvegicus (Rat)	99	ALDIEIAAYR	iTRAQ4plex@N-term	cleaved M-A@N-term	1278.7	1278.72	62303.8	40536.9	63387.5	65579.7	1.25405	0.177406
P22062|PIMT_RAT	Protein-L-isoaspartate(D-aspartate) O-methyltransferase - Rattus norvegicus (Rat)	99	ALELLFDQLHEGAK	iTRAQ4plex@N-term; iTRAQ4plex(K)@14	cleaved Y-A@N-term	1872.04	1872.05	101367	89034	83149.9	90831.5	0.913763	0.187871
P02688|MBP_RAT	Myelin basic protein S - Rattus norvegicus (Rat)	99	ENPVVHFFK	iTRAQ4plex@N-term; iTRAQ4plex(K)@9	cleaved D-E@N-term	1404.79	1404.79	40259.6	26739.3	41205.4	40654.4	1.22181	0.193325
P63259|ACTG_RAT	Actin, cytoplasmic 2 - Rattus norvegicus (Rat)	99	ALPHAILR	iTRAQ4plex@N-term	cleaved Y-A@N-term	1034.71	1034.66	15336.2	22346.5	30596.2	20493	1.35577	0.194729
P06686|AT1A2_RAT	Sodium/potassium-transporting ATPase subunit alpha-2 precursor - Rattus norvegicus (Rat)	99	MWFDNQIHEADTTEDQSGATFDK	iTRAQ4plex@N-term; iTRAQ4plex(K)@23	cleaved H-M@N-term	2974.39	2974.34	30090.4	29244.3	29295.7	21348.4	0.853532	0.195229
P60203|MYPR_RAT	Myelin proteolipid protein - Rattus norvegicus (Rat)	99	YGVLPWNAFPGK	iTRAQ4plex@N-term; iTRAQ4plex(K)@12	cleaved M-Y@N-term	1636.95	1636.91	16922.3	17384.6	17298.5	20280.1	1.09537	0.195764
P50399|GDIB_RAT	Rab GDP dissociation inhibitor beta - Rattus norvegicus (Rat)	99	LSAIYGGTY	iTRAQ4plex@N-term	cleaved Y-M@C-term	1088.54	1088.57	10832.1	10629.2	10035.1	10688.9	0.96565	0.197085
P38650|DYHC_RAT	Dynein heavy chain, cytosolic - Rattus norvegicus (Rat)	99	FNALFVRPH	iTRAQ4plex@N-term	cleaved H-I@C-term	1244.74	1244.7	30486.3	25085.8	20499.6	26482.3	0.845422	0.199067
Q3KRE8|TBB2B_RAT	Tubulin beta-2B chain - Rattus norvegicus (Rat)	99	STAIQELFK	iTRAQ4plex@N-term; iTRAQ4plex(K)@9	cleaved N-S@N-term	1324.74	1324.77	70964.4	88032.7	71659.8	70113.3	0.891671	0.210364
O08557|DDAH1_RAT	N(G),N(G)-dimethylarginine dimethylaminohydrolase 1 - Rattus norvegicus (Rat)	99	AGLSHPSVFGR	Protein Terminal Acetyl@N-term	cleaved M-A@N-term	1169.6	1169.61	5055.79	0	0	0	0	0.211325
P38650|DYHC_RAT	Dynein heavy chain, cytosolic - Rattus norvegicus (Rat)	99	LRPEEALQALTIYEGK	iTRAQ4plex@N-term; iTRAQ4plex(K)@16	cleaved N-L@N-term	2119.22	2119.2	54541.7	42986.9	40661.1	44797.4	0.876241	0.214531
P68370|TBA1A_RAT	Tubulin alpha-1A chain - Rattus norvegicus (Rat)	99	LVFHSFGGGTGSGFTSLLMER	iTRAQ4plex@N-term	cleaved F-L@N-term	2344.19	2344.19	67636.2	55899.6	67523.1	67487.8	1.09289	0.215664
P16086|SPTA2_RAT	Spectrin alpha chain, brain - Rattus norvegicus (Rat)	99	TMEALEETWR	iTRAQ4plex@N-term	cleaved F-T@N-term	1409.69	1409.69	90576.6	74866.8	62185.3	80149.4	0.860323	0.217516
P69897|TBB5_RAT	Tubulin beta-5 chain - Rattus norvegicus (Rat)	99	GQIFRPDNFVFGQSGAGNNWAK	iTRAQ4plex@N-term; iTRAQ4plex(K)@22	cleaved F-G@N-term	2698.44	2698.37	43123.2	36563.5	31904.2	38678.8	0.885756	0.2181
P07340|AT1B1_RAT	Sodium/potassium-transporting ATPase subunit beta-1 - Rattus norvegicus (Rat)	99	QYYPYYGK	iTRAQ4plex@N-term; iTRAQ4plex(K)@8	cleaved L-Q@N-term	1369.65	1369.7	97456.4	105156	101059	81001.1	0.89856	0.219855
P10719|ATPB_RAT	ATP synthase subunit beta, mitochondrial precursor - Rattus norvegicus (Rat)	99	MVGPIEEAVAK	iTRAQ4plex@N-term; iTRAQ4plex(K)@11	cleaved Y-M@N-term	1431.81	1431.81	51145.6	45075.7	45450.5	44949	0.939496	0.220006
Q5XI72|IF4H_RAT	Eukaryotic translation initiation factor 4H - Rattus norvegicus (Rat)	99	ADFDTYDDR	Protein Terminal Acetyl@N-term	cleaved M-A@N-term	1159.42	1159.45	9340.92	6518.7	7952.19	0	0.501411	0.223815
P30904|MIF_RAT	Macrophage migration inhibitory factor - Rattus norvegicus (Rat)	99	PMFIVNTNVPR	iTRAQ4plex@N-term	cleaved M-P@N-term	1431.79	1431.79	198620	238870	220680	299217	1.18836	0.224496
P09606|GLNA_RAT	Glutamine synthetase - Rattus norvegicus (Rat)	99	ATSASSHLNK	Protein Terminal Acetyl@N-term; iTRAQ4plex(S)@5; iTRAQ4plex(K)@10	cleaved M-A@N-term	1345.66	1345.73	37763.8	38154.1	38096.5	34051.6	0.950344	0.225757
Q6P9T8|TBB2C_RAT	Tubulin beta-2C chain - Rattus norvegicus (Rat)	99	LTVAAVFR	iTRAQ4plex@N-term	cleaved Y-L@N-term	1020.63	1020.63	30740.6	23710	28379	35070	1.16526	0.22587
P08082|CLCB_RAT	Clathrin light chain B - Rattus norvegicus (Rat)	99	LCDFNPK	iTRAQ4plex@N-term; Methylthio(C)@2; iTRAQ4plex(K)@7	cleaved Q-L@N-term	1170.61	1170.59	146025	181573	151170	143125	0.898342	0.228657
P02091|HBB1_RAT	Hemoglobin subunit beta-1 - Rattus norvegicus (Rat)	99	LSELHCDK	iTRAQ4plex@N-term; Methylthio(C)@6; iTRAQ4plex(K)@8	cleaved H-L@N-term	1278.63	1278.64	52556.5	60443.9	45973.2	56062.6	0.902969	0.241054
P06687|AT1A3_RAT	Sodium/potassium-transporting ATPase subunit alpha-3 - Rattus norvegicus (Rat)	99	MWFDNQIHEADTTEDQSGTSFDK	iTRAQ4plex@N-term; iTRAQ4plex(K)@23	cleaved H-M@N-term	2990.39	2990.34	57532.2	75897.3	59097.4	58746.2	0.883189	0.242754
P11980|KPYM_RAT	Pyruvate kinase isozymes M1/M2 - Rattus norvegicus (Rat)	99	AAMADTFLEHMCR	iTRAQ4plex@N-term; Methylthio(C)@12	cleaved H-A@N-term	1685.76	1685.74	36005.3	38037.1	39214	37229.9	1.03243	0.243392
P19527|NFL_RAT	Neurofilament light polypeptide - Rattus norvegicus (Rat)	99	SSFSYEPYFSTSYKR	Protein Terminal Acetyl@N-term; iTRAQ4plex(K)@14	cleaved M-S@N-term; missed K-R@14	2035	2034.96	67429	41961.9	42686.2	45101.6	0.802514	0.243655
Q6DGG0|PPID_RAT	40 kDa peptidyl-prolyl cis-trans isomerase - Rattus norvegicus (Rat)	99	SIYGEK	iTRAQ4plex@N-term; iTRAQ4plex(K)@6	cleaved E-S@N-term	984.58	984.56	46509.2	50439.9	48900	52423.3	1.04512	0.247226
P02770|ALBU_RAT	Serum albumin precursor - Rattus norvegicus (Rat)	99	SALTVDETYVPK	iTRAQ4plex@N-term; iTRAQ4plex(K)@12	cleaved F-S@N-term	1610.86	1610.89	16721.5	23757.6	24567.9	22078.8	1.15237	0.247739
Q6RUV5|RAC1_RAT	Ras-related C3 botulinum toxin substrate 1 precursor - Rattus norvegicus (Rat)	99	VMVDGKPVNLGLWDTAGQEDYDR	iTRAQ4plex@N-term; iTRAQ4plex(K)@6	cleaved N-V@N-term	2866.42	2866.43	17759.5	8811.75	15049.9	19648.7	1.30587	0.251994
Q3KRE8|TBB2B_RAT	Tubulin beta-2B chain - Rattus norvegicus (Rat)	99	KESESCDCLQGF	iTRAQ4plex@N-term; iTRAQ4plex(K)@1; Methylthio(C)@6; Methylthio(C)@8	cleaved F-Q@C-term	1725.74	1725.72	43905.7	37989.5	39993.1	54715.9	1.15647	0.252057
P68370|TBA1A_RAT	Tubulin alpha-1A chain - Rattus norvegicus (Rat)	99	ACFEPANQMVK	iTRAQ4plex@N-term; Methylthio(C)@2; iTRAQ4plex(K)@11	cleaved N-A@N-term	1571.72	1571.76	122052	126299	106094	126104	0.934956	0.25623
P08009|GSTM4_RAT	Glutathione S-transferase Yb-3 - Rattus norvegicus (Rat)	99	PMTLGYWDIR	iTRAQ4plex@N-term	cleaved M-P@N-term	1395.74	1395.72	39332.2	60715.5	48772.3	77019.4	1.25732	0.271489
P04797|G3P_RAT	Glyceraldehyde-3-phosphate dehydrogenase - Rattus norvegicus (Rat)	99	VSVVDLTCR	iTRAQ4plex@N-term; Methylthio(C)@8	cleaved N-V@N-term	1181.6	1181.61	169560	184540	174214	168364	0.96746	0.27402
P15205|MAP1B_RAT	Microtubule-associated protein 1B - Rattus norvegicus (Rat)	99	MQVTLIPTHDSEVMR	iTRAQ4plex@N-term	cleaved N-M@N-term	1900.97	1900.97	29529.6	22169.5	24108.9	22340.2	0.898451	0.27984
P68370|TBA1A_RAT	Tubulin alpha-1A chain - Rattus norvegicus (Rat)	99	LSNTTAIAEAWAR	iTRAQ4plex@N-term	cleaved M-L@N-term	1547.82	1547.83	31582	42038.3	28643.2	36142.5	0.879997	0.281629
P61765|STXB1_RAT	Syntaxin-binding protein 1 - Rattus norvegicus (Rat)	99	SYDLLPIENDVYK	iTRAQ4plex@N-term; iTRAQ4plex(K)@13	cleaved M-S@N-term	1857.04	1856.99	65806.1	54436.9	78385.4	57747.8	1.13215	0.284784
P19527|NFL_RAT	Neurofilament light polypeptide - Rattus norvegicus (Rat)	99	AQISVEMDVSSKPDLSAALK	iTRAQ4plex@N-term; iTRAQ4plex(K)@12; iTRAQ4plex(K)@20	cleaved Y-A@N-term	2521.4	2521.39	34075.8	12803.2	15436.4	17377.1	0.699961	0.288951
Q6P799|SYSC_RAT	Seryl-tRNA synthetase, cytoplasmic - Rattus norvegicus (Rat)	99	VLDLDLFR	iTRAQ4plex@N-term	cleaved M-V@N-term	1134.7	1134.66	25701.5	18786.1	29818.5	21653.7	1.157	0.290455
P60203|MYPR_RAT	Myelin proteolipid protein - Rattus norvegicus (Rat)	99	IETYFSK	iTRAQ4plex@N-term; iTRAQ4plex(K)@7	cleaved L-I@N-term	1175.63	1175.66	246522	257625	223184	386854	1.21004	0.292388
P02688|MBP_RAT	Myelin basic protein S - Rattus norvegicus (Rat)	99	GQKPGFGYGGR	iTRAQ4plex@N-term; iTRAQ4plex(K)@3	cleaved E-G@N-term	1411.79	1411.77	244898	186591	298318	204211	1.16464	0.293399
Q9QUL6|NSF_RAT	Vesicle-fusing ATPase - Rattus norvegicus (Rat)	99	SVGQQLVFSFNDK	iTRAQ4plex@N-term; iTRAQ4plex(K)@13	cleaved F-S@N-term	1756.96	1756.95	36861.4	35557.2	31302.8	37294.1	0.947226	0.298348
P32551|UQCR2_RAT	Ubiquinol-cytochrome-c reductase complex core protein 2, mitochondrial precursor - Rattus norvegicus (Rat)	99	SVLQHLLGAGPHIK	iTRAQ4plex@N-term; iTRAQ4plex(K)@14	cleaved F-S@N-term	1758.06	1758.06	9546.12	14769.1	11927.5	8824.3	0.853447	0.308446
Q5RJQ4|SIRT2_RAT	NAD-dependent deacetylase sirtuin-2 - Rattus norvegicus (Rat)	99	MGLGGGMDFDSK	iTRAQ4plex@N-term; iTRAQ4plex(K)@12	cleaved M-M@N-term	1502.74	1502.72	175981	158883	143800	171837	0.942582	0.308739
Q09073|ADT2_RAT	ADP/ATP translocase 2 - Rattus norvegicus (Rat)	99	TDAAVSFAK	Protein Terminal Acetyl@N-term; iTRAQ4plex(K)@9	cleaved M-T@N-term	1095.56	1095.58	27158.6	19449.8	25402.3	12551.8	0.814321	0.310973
P10719|ATPB_RAT	ATP synthase subunit beta, mitochondrial precursor - Rattus norvegicus (Rat)	99	GFQQILAGDYDHLPEQAFY	iTRAQ4plex@N-term	cleaved Y-M@C-term	2356.11	2356.14	7470.29	4402.17	8085.82	5927.95	1.18036	0.312841
P04631|S100B_RAT	Protein S100-B - Rattus norvegicus (Rat)	99	VTTACHEFFEHE	iTRAQ4plex@N-term; Methylthio(C)@5	cleaved M-V@N-term	1639.71	1639.7	11445.6	15806.4	5391.5	15727.9	0.774968	0.319731
P15999|ATPA_RAT	ATP synthase subunit alpha, mitochondrial precursor - Rattus norvegicus (Rat)	99	SGCSMGEYFR	iTRAQ4plex@N-term; Methylthio(C)@3	cleaved Y-S@N-term	1326.54	1326.54	160081	160198	170430	157104	1.02265	0.320362
P13233|CN37_RAT	2',3'-cyclic-nucleotide 3'-phosphodiesterase - Rattus norvegicus (Rat)	99	YFGWFLTK	iTRAQ4plex@N-term; iTRAQ4plex(K)@8	cleaved L-Y@N-term	1349.78	1349.75	111484	134505	116452	153090	1.09575	0.320401
P35434|ATPD_RAT	ATP synthase delta chain, mitochondrial precursor - Rattus norvegicus (Rat)	99	ASPTQVFFDGANVR	iTRAQ4plex@N-term	cleaved F-A@N-term	1652.86	1652.85	42832.3	49980.8	49109.3	35329.4	0.909772	0.321798
Q62636|RAP1B_RAT	Ras-related protein Rap-1b precursor - Rattus norvegicus (Rat)	99	MLEILDTAGTEQFTAMR	iTRAQ4plex@N-term	cleaved C-M@N-term	2071.01	2071.03	33093.9	20393.1	30350.7	29916.7	1.12677	0.323506
P31044|PEBP1_RAT	Phosphatidylethanolamine-binding protein 1 - Rattus norvegicus (Rat)	99	AGPLSLQEVDEPPQHALR	iTRAQ4plex@N-term	cleaved W-A@N-term	2101.1	2101.12	50119.7	40164.7	45247.3	51195.3	1.06821	0.324232
Q00981|UCHL1_RAT	Ubiquitin carboxyl-terminal hydrolase isozyme L1 - Rattus norvegicus (Rat)	99	LLLFPLTAQHENFR	iTRAQ4plex@N-term	cleaved L-L@N-term	1843.04	1843.03	12971.2	17134	13095.9	14688	0.922893	0.327202
P13221|AATC_RAT	Aspartate aminotransferase, cytoplasmic - Rattus norvegicus (Rat)	99	APPSFFAQVPQAPPVLVFK	iTRAQ4plex@N-term; iTRAQ4plex(K)@19	cleaved M-A@N-term	2328.33	2328.34	15714.1	16660.9	18478.3	15481.7	1.04896	0.33205
P32551|UQCR2_RAT	Ubiquinol-cytochrome-c reductase complex core protein 2, mitochondrial precursor - Rattus norvegicus (Rat)	99	ITSEELHYFVQNHF	iTRAQ4plex@N-term	cleaved F-T@C-term	1907.92	1907.94	9027.41	11586	11630.8	10395.6	1.06855	0.334131
Q9Z2L0|VDAC1_RAT	Voltage-dependent anion-selective channel protein 1 - Rattus norvegicus (Rat)	99	AVPPTYADLGK	Protein Terminal Acetyl@N-term; iTRAQ4plex(K)@11	cleaved M-A@N-term	1317.68	1317.72	21744.6	10421	20697.2	17206.7	1.1784	0.338019
P02091|HBB1_RAT	Hemoglobin subunit beta-1 - Rattus norvegicus (Rat)	99	LVVYPWTQR	iTRAQ4plex@N-term	cleaved L-L@N-term	1305.7	1305.74	66388	89263.9	69667.4	107212	1.13637	0.338453
P63259|ACTG_RAT	Actin, cytoplasmic 2 - Rattus norvegicus (Rat)	99	GIHETTFNSIMK	iTRAQ4plex@N-term; iTRAQ4plex(K)@12	cleaved C-G@N-term	1665.9	1665.89	149910	109643	158006	125997	1.0942	0.340704
Q09073|ADT2_RAT	ADP/ATP translocase 2 - Rattus norvegicus (Rat)	99	VLVLYDEIKK	iTRAQ4plex@N-term; iTRAQ4plex(K)@9; iTRAQ4plex(K)@10	cleaved F-V@N-term; missed K-K@9	1652.03	1652.04	49681	37805	41479.1	40387.8	0.935771	0.34196
P47819|GFAP_RAT	Glial fibrillary acidic protein - Rattus norvegicus (Rat)	99	VEMDVAKPDLTAALR	iTRAQ4plex@N-term; iTRAQ4plex(K)@7	cleaved H-V@N-term	1917.02	1917.07	40140.3	19130.5	39298.4	30646.8	1.1801	0.342372
P07335|KCRB_RAT	Creatine kinase B-type - Rattus norvegicus (Rat)	99	LGYILTCPSNLGTGLR	iTRAQ4plex@N-term; Methylthio(C)@7	cleaved H-L@N-term	1867.98	1867.99	26757.6	38545.2	21182.4	35477.2	0.867645	0.343372
P53042|PPP5_RAT	Serine/threonine-protein phosphatase 5 - Rattus norvegicus (Rat)	99	ASYIHLQGSDLRPQFHQF	iTRAQ4plex@N-term	cleaved F-T@C-term	2288.16	2288.17	39418.6	40493.7	38037.6	45267.7	1.04246	0.344071
Q09073|ADT2_RAT	ADP/ATP translocase 2 - Rattus norvegicus (Rat)	99	VLVLYDEIK	iTRAQ4plex@N-term; iTRAQ4plex(K)@9	cleaved F-V@N-term	1379.78	1379.84	38263	42615.9	36030.4	41593.2	0.95975	0.345075
P68370|TBA1A_RAT	Tubulin alpha-1A chain - Rattus norvegicus (Rat)	99	WYVGEGMEEGEFSEAR	iTRAQ4plex@N-term; iTRAQ4plex(Y)@2	cleaved H-W@N-term	2163.96	2163.99	49467.6	51302.7	23283.7	61012	0.836513	0.352647
P02091|HBB1_RAT	Hemoglobin subunit beta-1 - Rattus norvegicus (Rat)	99	VHLTDAEK	iTRAQ4plex@N-term; iTRAQ4plex(K)@8	cleaved M-V@N-term	1200.66	1200.68	926088	1403209	900903	1187183	0.896445	0.353462
Q3KRE8|TBB2B_RAT	Tubulin beta-2B chain - Rattus norvegicus (Rat)	99	HLVSATMSGVTTCLR	iTRAQ4plex@N-term; Methylthio(C)@13	cleaved N-H@N-term	1765.9	1765.89	38609.7	36760.7	30612.2	55595.2	1.14378	0.353744
P10111|PPIA_RAT	Peptidyl-prolyl cis-trans isomerase A - Rattus norvegicus (Rat)	99	MCQGGDFTR	iTRAQ4plex@N-term; Methylthio(C)@2	cleaved F-M@N-term	1204.46	1204.5	37808.5	48711.3	38768.1	56847	1.10512	0.354295
P50398|GDIA_RAT	Rab GDP dissociation inhibitor alpha - Rattus norvegicus (Rat)	99	KFDLGQDVIDFTGHAL	iTRAQ4plex@N-term; iTRAQ4plex(K)@1	cleaved L-A@C-term; missed K-F@1	2064.1	2064.1	45519.4	60642.2	43573	54622.3	0.92496	0.355991
O35244|PRDX6_RAT	Peroxiredoxin-6 - Rattus norvegicus (Rat)	99	SIDSVEDHFAWSK	iTRAQ4plex@N-term; iTRAQ4plex(K)@13	cleaved L-S@N-term	1808.9	1808.91	85765.8	67077.7	68230	76089.7	0.944231	0.357514
Q00981|UCHL1_RAT	Ubiquitin carboxyl-terminal hydrolase isozyme L1 - Rattus norvegicus (Rat)	99	SCGTIGLIHAVANNQDK	iTRAQ4plex@N-term; Methylthio(C)@2; iTRAQ4plex(K)@17	cleaved N-S@N-term	2075.07	2075.06	48166.1	39750.3	45219.7	38417.6	0.951328	0.365354
O88767|PARK7_RAT	Protein DJ-1 - Rattus norvegicus (Rat)	99	LAHEVGFGCK	iTRAQ4plex@N-term; Methylthio(C)@9; iTRAQ4plex(K)@10	cleaved L-L@N-term	1394.75	1394.72	83866.9	70072.4	76848	83040.5	1.03865	0.365985
P02091|HBB1_RAT	Hemoglobin subunit beta-1 - Rattus norvegicus (Rat)	99	FDSFGDLSSASAIMGNPK	iTRAQ4plex@N-term; Methylthio(D)@6; iTRAQ4plex(K)@18	cleaved Y-F@N-term	2178.05	2178.04	5001.45	17582.5	4208.61	12510.8	0.740322	0.367372
Q63633|S12A5_RAT	Solute carrier family 12 member 5 - Rattus norvegicus (Rat)	99	LQVFGHGK	iTRAQ4plex@N-term; iTRAQ4plex(K)@8	cleaved F-L@N-term	1173.67	1173.7	49318.2	59520.6	47904.3	55930.1	0.954021	0.368497
P04764|ENOA_RAT	Alpha-enolase - Rattus norvegicus (Rat)	99	DATNVGDEGGFAPN	iTRAQ4plex@N-term	cleaved N-I@C-term	1507.65	1507.68	26697	14744.1	20285.5	16547.2	0.888796	0.374093
P15999|ATPA_RAT	ATP synthase subunit alpha, mitochondrial precursor - Rattus norvegicus (Rat)	99	AIEEQVAVIYAGVR	iTRAQ4plex@N-term	cleaved M-A@N-term	1661.94	1661.93	13926.5	10168.6	12875.4	9343.53	0.922138	0.375438
P11598|PDIA3_RAT	Protein disulfide-isomerase A3 precursor - Rattus norvegicus (Rat)	99	SDVLELTDENFESR	iTRAQ4plex@N-term	cleaved A-S@N-term	1797.88	1797.86	16535.8	15598.5	18005.2	15199.6	1.03331	0.376041
Q00981|UCHL1_RAT	Ubiquitin carboxyl-terminal hydrolase isozyme L1 - Rattus norvegicus (Rat)	99	NVDGHLYELDGR	iTRAQ4plex@N-term; iTRAQ4plex(Y)@7	cleaved N-N@N-term	1675.86	1675.86	121911	163865	103052	158289	0.914495	0.379143
P02688|MBP_RAT	Myelin basic protein S - Rattus norvegicus (Rat)	99	YLATASTMDH	iTRAQ4plex@N-term	cleaved H-A@C-term	1253.59	1253.6	29161.2	27603.4	33623.6	25909	1.04876	0.379327
P05708|HXK1_RAT	Hexokinase-1 - Rattus norvegicus (Rat)	99	YFTELKDDQVK	iTRAQ4plex@N-term; iTRAQ4plex(K)@6; iTRAQ4plex(K)@11	cleaved Y-Y@N-term	1817.99	1818	62386.3	85577.8	65053.7	74195.6	0.941102	0.380011
P04256|ROA1_RAT	Heterogeneous nuclear ribonucleoprotein A1 - Rattus norvegicus (Rat)	99	WGTLTDCVVMR	iTRAQ4plex@N-term; Methylthio(C)@7	cleaved Q-W@N-term	1470.72	1470.7	22547.1	28359.3	26417.9	26369.8	1.03696	0.38845
Q9WTP0|E41L1_RAT	Band 4.1-like protein 1 - Rattus norvegicus (Rat)	99	VCEHLNLLEK	iTRAQ4plex@N-term; Methylthio(C)@2; iTRAQ4plex(K)@10	cleaved L-V@N-term	1531.82	1531.82	38524.4	41514.2	35720.2	42112.2	0.972436	0.392069
P12839|NFM_RAT	Neurofilament medium polypeptide - Rattus norvegicus (Rat)	99	HDLSSYQDTIQQLENELR	iTRAQ4plex@N-term	cleaved N-H@N-term	2333.15	2333.15	42724.3	50834.5	47263.5	43513.8	0.970269	0.392509
Q09073|ADT2_RAT	ADP/ATP translocase 2 - Rattus norvegicus (Rat)	99	CFVYPLDFAR	iTRAQ4plex@N-term; Methylthio(C)@1	cleaved L-C@N-term	1420.72	1420.69	10935.7	12126.2	7537.67	13616.7	0.917286	0.39362
P02688|MBP_RAT	Myelin basic protein S - Rattus norvegicus (Rat)	99	YLATASTMDHA	iTRAQ4plex@N-term	cleaved A-R@C-term	1324.64	1324.63	31589.3	17020.6	27226.2	15721.5	0.883519	0.394585
P02091|HBB1_RAT	Hemoglobin subunit beta-1 - Rattus norvegicus (Rat)	99	MIVIVLGHHLGK	iTRAQ4plex@N-term; iTRAQ4plex(K)@12	cleaved N-M@N-term	1604.99	1604.99	29619	74561.2	31411.8	57173.9	0.850312	0.395899
P61765|STXB1_RAT	Syntaxin-binding protein 1 - Rattus norvegicus (Rat)	99	MAHLGVPIVTDSTLR	iTRAQ4plex@N-term	cleaved N-M@N-term	1753.97	1753.98	46255.6	54481	57114.7	47310.1	1.03661	0.400165
Q3KRE8|TBB2B_RAT	Tubulin beta-2B chain - Rattus norvegicus (Rat)	99	SLGGGTGSGMGTLLISK	iTRAQ4plex@N-term; iTRAQ4plex(K)@17	cleaved H-S@N-term	1824.06	1824.01	172207	200626	149837	205747	0.953737	0.404555
P06687|AT1A3_RAT	Sodium/potassium-transporting ATPase subunit alpha-3 - Rattus norvegicus (Rat)	99	VLGFCHY	iTRAQ4plex@N-term; Methylthio(C)@5; iTRAQ4plex(Y)@7	cleaved Y-Y@C-term	1172.6	1172.58	38245.5	57759.2	32361.3	55539	0.915583	0.407077
P68370|TBA1A_RAT	Tubulin alpha-1A chain - Rattus norvegicus (Rat)	99	KLADQCTGLQGF	iTRAQ4plex@N-term; iTRAQ4plex(K)@1; Methylthio(C)@6	cleaved F-L@C-term; missed K-L@1	1614.8	1614.82	47416.4	56826.9	55415	51271.9	1.02344	0.417139
P05065|ALDOA_RAT	Fructose-bisphosphate aldolase A - Rattus norvegicus (Rat)	99	GIVPIVEPEILPDGDHDLK	iTRAQ4plex@N-term; iTRAQ4plex(K)@19	cleaved N-G@N-term	2344.3	2344.3	49879.8	37440.6	42187.6	42289.2	0.967434	0.420215
P06687|AT1A3_RAT	Sodium/potassium-transporting ATPase subunit alpha-3 - Rattus norvegicus (Rat)	99	IAGLCNR	iTRAQ4plex@N-term; Methylthio(C)@5	cleaved H-I@N-term	936.48	936.488	114768	169784	108924	159367	0.942852	0.423871
P63259|ACTG_RAT	Actin, cytoplasmic 2 - Rattus norvegicus (Rat)	99	TVPIYEGYALPH	iTRAQ4plex@N-term	cleaved H-T@N-term; cleaved H-A@C-term	1503.79	1503.8	38426.4	50034.8	36058.2	57757.7	1.06053	0.423966
Q68FP1|GELS_RAT	Gelsolin precursor - Rattus norvegicus (Rat)	99	VVEHPEFLK	iTRAQ4plex@N-term; iTRAQ4plex(K)@9	cleaved M-V@N-term	1385.75	1385.8	66256.5	65766.7	59228.9	76567.1	1.02858	0.423991
P47942|DPYL2_RAT	Dihydropyrimidinase-related protein 2 - Rattus norvegicus (Rat)	99	VLSRPEEVEAEAVNR	iTRAQ4plex@N-term	cleaved H-V@N-term	1841.93	1841.98	169646	169481	147412	183813	0.976698	0.424137
P01946|HBA_RAT	Hemoglobin subunit alpha-1/2 - Rattus norvegicus (Rat)	99	AADHVEDLPGALSTLSDLHAH	iTRAQ4plex@N-term	cleaved H-K@C-term	2313.19	2313.16	11822.4	13891.5	10776.4	16177.5	1.04822	0.425057
Q68FR8|TBA3_RAT	Tubulin alpha-3 chain - Rattus norvegicus (Rat)	99	ACWELYCLEHGIQPDGQMPSDK	iTRAQ4plex@N-term; Methylthio(C)@2; Methylthio(C)@7; iTRAQ4plex(K)@22	cleaved N-A@N-term	2900.35	2900.28	22872.5	22162	20431.9	23854.3	0.983384	0.425164
Q5XIF6|TBA4A_RAT	Tubulin alpha-4A chain - Rattus norvegicus (Rat)	99	HSFGGGTGSGFTSLLMER	iTRAQ4plex@N-term	cleaved F-H@N-term	1984.96	1984.97	136507	157721	130819	156364	0.976057	0.425822
P09117|ALDOC_RAT	Fructose-bisphosphate aldolase C - Rattus norvegicus (Rat)	99	ALSDHHVYLEGTLLKPN	iTRAQ4plex@N-term; iTRAQ4plex(K)@15	cleaved N-M@C-term	2195.2	2195.21	92553.9	57017.3	86635.8	52603.2	0.930921	0.426564
P04905|GSTM1_RAT	Glutathione S-transferase Mu 1 - Rattus norvegicus (Rat)	99	PMILGYWNVR	iTRAQ4plex@N-term	cleaved M-P@N-term	1392.74	1392.76	77076.5	109281	74225	103386	0.953064	0.42953
P12839|NFM_RAT	Neurofilament medium polypeptide - Rattus norvegicus (Rat)	99	QAEEWFK	iTRAQ4plex@N-term; iTRAQ4plex(K)@7	cleaved H-Q@N-term	1225.68	1225.65	132063	99932.3	107795	131848	1.03297	0.433232
P06685|AT1A1_RAT	Sodium/potassium-transporting ATPase subunit alpha-1 precursor - Rattus norvegicus (Rat)	99	AYLELGGLGER	iTRAQ4plex@N-term	cleaved N-A@N-term	1321.74	1321.72	66343	57943.6	73392.8	54761.6	1.03112	0.43368
P05065|ALDOA_RAT	Fructose-bisphosphate aldolase A - Rattus norvegicus (Rat)	99	PHPYPALTPEQK	iTRAQ4plex@N-term; iTRAQ4plex(K)@12	cleaved M-P@N-term	1666	1665.92	266914	300066	248790	306136	0.978743	0.436196
O35244|PRDX6_RAT	Peroxiredoxin-6 - Rattus norvegicus (Rat)	99	PGGLLLGDEAPNFEANTTIGHIR	iTRAQ4plex@N-term	cleaved M-P@N-term	2536.33	2536.33	67822.4	86924.1	58432.8	89856.4	0.958273	0.438392
P68370|TBA1A_RAT	Tubulin alpha-1A chain - Rattus norvegicus (Rat)	99	MVDNEAIYDICR	iTRAQ4plex@N-term; iTRAQ4plex(Y)@8; Methylthio(C)@11	cleaved F-M@N-term	1775.85	1775.84	69582.3	79113.4	67310.4	78787.7	0.98253	0.438901
P07722|MAG_RAT	Myelin-associated glycoprotein precursor - Rattus norvegicus (Rat)	99	NVTESPSFSAGDNPH	iTRAQ4plex@N-term	cleaved H-V@C-term	1702.78	1702.78	9142.08	6297.21	8943.02	5875.6	0.959799	0.447834
P19511|AT5F1_RAT	ATP synthase B chain, mitochondrial precursor - Rattus norvegicus (Rat)	99	PLPPLPEYGGK	iTRAQ4plex@N-term; iTRAQ4plex(K)@11	cleaved A-P@N-term	1455.87	1455.84	174843	211430	188845	202888	1.01413	0.450982
P10860|DHE3_RAT	Glutamate dehydrogenase 1, mitochondrial precursor - Rattus norvegicus (Rat)	99	NHVLSLSFPIR	iTRAQ4plex@N-term	cleaved C-N@N-term	1426.85	1426.83	26055.6	41315.2	32948.2	36462.9	1.03028	0.45413
P19527|NFL_RAT	Neurofilament light polypeptide - Rattus norvegicus (Rat)	99	VQEEQSEVEETIEATK	iTRAQ4plex@N-term; iTRAQ4plex(K)@16	cleaved H-V@N-term	2137.14	2137.08	46267.1	34594.8	38726.5	40652.2	0.981658	0.455846
P19527|NFL_RAT	Neurofilament light polypeptide - Rattus norvegicus (Rat)	99	MQNAEEWFK	iTRAQ4plex@N-term; iTRAQ4plex(K)@9	cleaved N-M@N-term	1470.74	1470.73	68702.2	59983.2	42487.2	81731	0.965286	0.460833
Q62703|RCN2_RAT	Reticulocalbin-2 precursor - Rattus norvegicus (Rat)	99	EELHYPQGEHR	iTRAQ4plex@N-term	cleaved A-E@N-term	1538.76	1538.75	57040.3	58983.8	63480.5	51200.1	0.988421	0.461909
P68370|TBA1A_RAT	Tubulin alpha-1A chain - Rattus norvegicus (Rat)	99	NVDLTEFQTNLVPYPR	iTRAQ4plex@N-term	cleaved L-N@N-term	2050.06	2050.07	12167.4	10005.8	9448.21	12400.5	0.985366	0.468707
Q00981|UCHL1_RAT	Ubiquitin carboxyl-terminal hydrolase isozyme L1 - Rattus norvegicus (Rat)	99	ILFNNVDGHLYELDGR	iTRAQ4plex@N-term; iTRAQ4plex(Y)@11	cleaved F-I@N-term	2163.13	2163.14	96194.3	121466	81388.5	141708	1.02497	0.470666
P02688|MBP_RAT	Myelin basic protein S - Rattus norvegicus (Rat)	99	PVVHFFK	iTRAQ4plex@N-term; iTRAQ4plex(K)@7	cleaved N-P@N-term	1161.71	1161.7	75502.2	100127	65516.8	114338	1.02406	0.472718
P10111|PPIA_RAT	Peptidyl-prolyl cis-trans isomerase A - Rattus norvegicus (Rat)	99	VNPTVFFDITADGEPLGR	iTRAQ4plex@N-term	cleaved M-V@N-term	2092.07	2092.08	112330	82275.9	105903	91230	1.01299	0.473323
P34926|MAP1A_RAT	Microtubule-associated protein 1A - Rattus norvegicus (Rat)	99	LDFLRYP	iTRAQ4plex@N-term	cleaved H-L@N-term; cleaved P-V@C-term; missed R-Y@5	1067.63	1067.6	28635.9	34857.2	33441.3	29564.3	0.992323	0.476517
P04797|G3P_RAT	Glyceraldehyde-3-phosphate dehydrogenase - Rattus norvegicus (Rat)	99	VIHDNFGIVEGLMTTVH	iTRAQ4plex@N-term	cleaved H-A@C-term	2026.06	2026.05	193113	170764	197023	169135	1.00627	0.477448
Q00981|UCHL1_RAT	Ubiquitin carboxyl-terminal hydrolase isozyme L1 - Rattus norvegicus (Rat)	99	LLFPLTAQHENFR	iTRAQ4plex@N-term	cleaved L-L@N-term	1729.96	1729.95	37070.7	49864.2	36046.8	49833.1	0.987864	0.480183
P09951|SYN1_RAT	Synapsin-1 - Rattus norvegicus (Rat)	99	NLPEPAPPRPSLSQDEVK	iTRAQ4plex@N-term; iTRAQ4plex(K)@18	cleaved F-N@N-term	2262.13	2262.23	40197.1	47024.3	48130.2	38435.8	0.992486	0.480474
P47942|DPYL2_RAT	Dihydropyrimidinase-related protein 2 - Rattus norvegicus (Rat)	99	ILDLGITGPEGH	iTRAQ4plex@N-term	cleaved H-V@C-term	1365.75	1365.75	20094	16005.4	19436.4	16867.9	1.00568	0.485005
P11762|LEG1_RAT	Galectin-1 - Rattus norvegicus (Rat)	99	ACGLVASNLNLKPGECLK	Protein Terminal Acetyl@N-term; Methylthio(C)@2; iTRAQ4plex(K)@12; Methylthio(C)@16; iTRAQ4plex(K)@18	cleaved M-A@N-term	2252.11	2252.15	36614.6	38818	29691.7	46382.3	1.0085	0.486535
P46462|TERA_RAT	Transitional endoplasmic reticulum ATPase - Rattus norvegicus (Rat)	99	CIVAPDTVIHCEGEPIK	iTRAQ4plex@N-term; Methylthio(C)@1; Methylthio(C)@11; iTRAQ4plex(K)@17	cleaved Y-C@N-term	2204.11	2204.08	23014.4	18260	16306.1	24699.1	0.993478	0.490135
