# Supplementary material for: Altered proteolytic events in experimental autoimmune encephalomyelitis discovered by iTRAQ shotgun proteomics analysis of spinal cord
Source: Proteome Sci. 2009 Jul 16;7:25. doi: 10.1186/1477-5956-7-25 (PMC2716311; doi:10.1186/1477-5956-7-25)
Supplement: Additional file 2 — List of all the peptides identified for the proteins listed in Table 1. ProteinPilot software (ABI) was used to process the tandem mass spectra and generate peak lists for the database search. Peptides identified with the confidence interval values ≥ 95% are reported here and were used for calculation of the protein expression ratios. [file 1477-5956-7-25-S2.xls]

## Sheet: CI 95%
Accessions	Names	CI (%)	Sequence	Modifications	Cleavages	Prec m/z	Theor m/z	Area 114	Area 115	Area 116	Area 117	Peptide Ratio
P10960|SAP_RAT	Sulfated glycoprotein 1 (Rat)	99	NYVDQYSEVAVQMMMH	iTRAQ4plex@N-term	cleaved H-M@C-term	2089.85	2088.93	2777.75	3441.28	10844.5	6793.31	2.8361
P10960|SAP_RAT	Sulfated glycoprotein 1 (Rat)	99	LVTDIQTAVR	iTRAQ4plex@N-term		1260.14	1259.74	29599.9	31934.1	87584.1	76862.6	2.67246
P10960|SAP_RAT	Sulfated glycoprotein 1 (Rat)	99	KLVIYLEHNLEK	iTRAQ4plex@N-term; iTRAQ4plex(K)@1; iTRAQ4plex(K)@12	missed K-L@1	1931.16	1931.17	39767.5	37434.6	66004.7	54868	1.56567
P10960|SAP_RAT	Sulfated glycoprotein 1 (Rat)	99	LVIYLEHNLEK	iTRAQ4plex@N-term; iTRAQ4plex(K)@11		1656.92	1658.97	203367	183083	396578	339735	1.90533
P10960|SAP_RAT	Sulfated glycoprotein 1 (Rat)	99	TVVTEAGNLLK	iTRAQ4plex@N-term; iTRAQ4plex(K)@11		1432.88	1432.86	49257.2	62967	59684.5	60538	1.07127
P10960|SAP_RAT	Sulfated glycoprotein 1 (Rat)	99	LVIYLEHNLEK	iTRAQ4plex@N-term; iTRAQ4plex(K)@11		1659.16	1658.97	185558	210263	410064	350086	1.92044
P10960|SAP_RAT	Sulfated glycoprotein 1 (Rat)	99	EEILAALEK	iTRAQ4plex@N-term; iTRAQ4plex(K)@9		1303.63	1303.77	82171.1	60718.8	123465	69916.3	1.35336
P10960|SAP_RAT	Sulfated glycoprotein 1 (Rat)	99	LVIYLEHNLEK	iTRAQ4plex@N-term; iTRAQ4plex(Y)@4; iTRAQ4plex(K)@11		1803.07	1803.07	17926.1	31857.2	36059.9	48522.5	1.69901
P10960|SAP_RAT	Sulfated glycoprotein 1 (Rat)	99	GCSFLPDPYQK	iTRAQ4plex@N-term; Methylthio(C)@2; iTRAQ4plex(K)@11		1588.79	1588.77	45590.9	35193.3	82284.6	75682.5	1.95542
P10960|SAP_RAT	Sulfated glycoprotein 1 (Rat)	99	GCSFLPDPYQK	iTRAQ4plex@N-term; Methylthio(C)@2; iTRAQ4plex(K)@11		1588.85	1588.77	32039.9	29683.4	61323.9	60818	1.97887
P10960|SAP_RAT	Sulfated glycoprotein 1 (Rat)	99	GCSFLPDPYQK	iTRAQ4plex@N-term; Methylthio(C)@2; iTRAQ4plex(K)@11		1588.74	1588.77	111394	105282	179696	163141	1.58226
P10960|SAP_RAT	Sulfated glycoprotein 1 (Rat)	99	GFCEVCK	iTRAQ4plex@N-term; Methylthio(C)@3; Methylthio(C)@6; iTRAQ4plex(K)@7	cleaved G-G@N-term	1165.51	1165.51	74216.1	59441.3	317055	280660	4.47199
P10960|SAP_RAT	Sulfated glycoprotein 1 (Rat)	99	GGFCEVCK	iTRAQ4plex@N-term; Methylthio(C)@4; Methylthio(C)@7; iTRAQ4plex(K)@8	cleaved N-G@N-term	1222.57	1222.53	220464	240522	469596	326990	1.728
P10960|SAP_RAT	Sulfated glycoprotein 1 (Rat)	99	SLPCDICK	iTRAQ4plex@N-term; Methylthio(C)@4; Methylthio(C)@7; iTRAQ4plex(K)@8		1258.6	1258.59	15804.9	15283.1	22009.6	15569.5	1.2088
P10960|SAP_RAT	Sulfated glycoprotein 1 (Rat)	99	EDVCQDCMK	iTRAQ4plex@N-term; Methylthio(C)@4; Methylthio(C)@7; iTRAQ4plex(K)@9	cleaved N-E@N-term	1450.59	1450.57	25851.3	25978.4	66105.2	58979.4	2.41338
P10960|SAP_RAT	Sulfated glycoprotein 1 (Rat)	99	LGPGVSDICK	iTRAQ4plex@N-term; Methylthio(C)@9; iTRAQ4plex(K)@10		1322.72	1322.71	111416	94208.8	226051	194736	2.04639
P38652|PGM1_RAT	Phosphoglucomutase-1(Rat)	99	TVEIVDSVEAYATMLR	iTRAQ4plex@N-term	cleaved F-T@N-term	1941.01	1941.01	17934	16824.1	26048.8	27909.4	1.5524
P38652|PGM1_RAT	Phosphoglucomutase-1(Rat)	99	DLEALMLDR	iTRAQ4plex@N-term		1219.99	1219.65	7866.06	3950.97	8004.97	6842.9	1.25648
P38652|PGM1_RAT	Phosphoglucomutase-1(Rat)	99	SGEHDFGAAFDGDGDR	iTRAQ4plex@N-term		1796.93	1796.76	24469.1	20154.4	20166.8	23922.2	0.988021
P38652|PGM1_RAT	Phosphoglucomutase-1(Rat)	99	YDYEEVEAEGANK	iTRAQ4plex@N-term; iTRAQ4plex(K)@13		1805.47	1804.85	20548.7	21830.6	21771.6	19357.4	0.970497
P38652|PGM1_RAT	Phosphoglucomutase-1(Rat)	99	ADNFEYSDPVDGSISK	iTRAQ4plex@N-term; iTRAQ4plex(K)@16		2031.95	2031.97	8498.46	13003.7	10162	8072.4	0.848026
P38652|PGM1_RAT	Phosphoglucomutase-1(Rat)	99	TQAYPDQKPGTSGLR	iTRAQ4plex@N-term; iTRAQ4plex(K)@8		1907.02	1907.02	30437.4	48283.6	30504.2	35689.2	0.84086
P19527|NFL_RAT	Neurofilament light polypeptide(Rat)	99	SAPVSSSLSVR	iTRAQ4plex@N-term	cleaved Y-S@N-term	1233.99	1233.69	17654.7	16235.2	10852.9	20581.7	0.92755
P19527|NFL_RAT	Neurofilament light polypeptide(Rat)	99	FASFIER	iTRAQ4plex@N-term		1013.97	1013.55	601893	632652	586162	812062	1.13258
P19527|NFL_RAT	Neurofilament light polypeptide(Rat)	99	LSFTSVGSITSGYSQSSQVFGR	iTRAQ4plex@N-term		2439.82	2439.23	13674.4	16527.7	16733.5	25069.4	1.38411
P19527|NFL_RAT	Neurofilament light polypeptide(Rat)	99	SAYSGLQSSSYLMSAR	iTRAQ4plex@N-term		1852.35	1851.9	237360	184106	162972	189728	0.836844
P19527|NFL_RAT	Neurofilament light polypeptide(Rat)	99	SAYSSYSAPVSSSLSVR	iTRAQ4plex@N-term		1891.96	1891.95	156385	130625	130933	130056	0.909339
P19527|NFL_RAT	Neurofilament light polypeptide(Rat)	99	VLEAELLVLR	iTRAQ4plex@N-term		1299.21	1298.82	258245	239813	207470	268541	0.955734
P19527|NFL_RAT	Neurofilament light polypeptide(Rat)	99	ALYEQEIR	iTRAQ4plex@N-term		1166	1165.63	386488	347235	319703	370888	0.941213
P19527|NFL_RAT	Neurofilament light polypeptide(Rat)	99	FASFIER	iTRAQ4plex@N-term		1013.56	1013.55	108664	74120.3	98813.3	120913	1.2021
P19527|NFL_RAT	Neurofilament light polypeptide(Rat)	99	FASFIER	iTRAQ4plex@N-term		1013.54	1013.55	406602	494235	397240	606142	1.11383
P19527|NFL_RAT	Neurofilament light polypeptide(Rat)	99	LSFTSVGSITSGYSQSSQVFGR	iTRAQ4plex@N-term		2439.23	2439.23	4885.58	10775.8	7782.93	10708.4	1.18069
P19527|NFL_RAT	Neurofilament light polypeptide(Rat)	99	LSFTSVGSITSGYSQSSQVFGR	iTRAQ4plex@N-term		2439.22	2439.23	28819.4	17994.1	27919.1	25911.7	1.1499
P19527|NFL_RAT	Neurofilament light polypeptide(Rat)	99	SAYSGLQSSSYLMSAR	iTRAQ4plex@N-term		1852.34	1851.9	155806	206196	161258	168562	0.911098
P19527|NFL_RAT	Neurofilament light polypeptide(Rat)	99	SAYSGLQSSSYLMSAR	iTRAQ4plex@N-term		1851.98	1851.9	96476.3	67679.8	69961.1	67655.5	0.838327
P19527|NFL_RAT	Neurofilament light polypeptide(Rat)	99	SAYSSYSAPVSSSLSVR	iTRAQ4plex@N-term		1892.39	1891.95	83680.2	64732.3	62925.3	68441.3	0.885144
P19527|NFL_RAT	Neurofilament light polypeptide(Rat)	99	SAYSSYSAPVSSSLSVR	iTRAQ4plex@N-term		1891.96	1891.95	37975.7	27626.7	29095.2	32009.9	0.931445
P19527|NFL_RAT	Neurofilament light polypeptide(Rat)	99	SAYSSYSAPVSSSLSVR	iTRAQ4plex@N-term		1891.91	1891.95	7543.51	8289.11	7349.39	7330.7	0.927205
P19527|NFL_RAT	Neurofilament light polypeptide(Rat)	99	SAYSSYSAPVSSSLSVR	iTRAQ4plex@N-term		1892.39	1891.95	11548.8	5024.38	8249.36	3127	0.686433
P19527|NFL_RAT	Neurofilament light polypeptide(Rat)	99	VLEAELLVLR	iTRAQ4plex@N-term		1298.24	1298.82	313140	306172	257259	357136	0.992061
P19527|NFL_RAT	Neurofilament light polypeptide(Rat)	99	VLEAELLVLR	iTRAQ4plex@N-term		1299.24	1298.82	318783	302610	269610	354857	1.00495
P19527|NFL_RAT	Neurofilament light polypeptide(Rat)	99	VLEAELLVLR	iTRAQ4plex@N-term		1298.91	1298.82	76195.5	62248.5	69323.1	52383.3	0.879102
P19527|NFL_RAT	Neurofilament light polypeptide(Rat)	99	VLEAELLVLR	iTRAQ4plex@N-term		1298.87	1298.82	178777	178718	171817	198351	1.03545
P19527|NFL_RAT	Neurofilament light polypeptide(Rat)	99	VLEAELLVLR	iTRAQ4plex@N-term		1298.82	1298.82	11773.1	8800.41	8140.91	11524.8	0.955878
P19527|NFL_RAT	Neurofilament light polypeptide(Rat)	99	YEEEVLSR	iTRAQ4plex@N-term		1168.9	1168.6	25106.4	20583.4	26667.9	20908.5	1.04129
P19527|NFL_RAT	Neurofilament light polypeptide(Rat)	99	YEEEVLSR	iTRAQ4plex@N-term		1167.57	1168.6	168182	197686	157878	171856	0.901238
P19527|NFL_RAT	Neurofilament light polypeptide(Rat)	99	YEEEVLSR	iTRAQ4plex@N-term		1168.55	1168.6	187735	158284	158006	160695	0.921051
P19527|NFL_RAT	Neurofilament light polypeptide(Rat)	99	YEEEVLSR	iTRAQ4plex@N-term		1168.91	1168.6	134005	98349	103733	91218.4	0.839025
P19527|NFL_RAT	Neurofilament light polypeptide(Rat)	99	YEEEVLSR	iTRAQ4plex@N-term		1168.92	1168.6	274143	253890	260649	252160	0.971167
P19527|NFL_RAT	Neurofilament light polypeptide(Rat)	99	YEEEVLSR	iTRAQ4plex@N-term		1168.67	1168.6	13880.4	16780.1	12399.6	21864.1	1.11752
P19527|NFL_RAT	Neurofilament light polypeptide(Rat)	99	YEEEVLSR	iTRAQ4plex@N-term		1168.59	1168.6	47693.9	55200.8	46790.1	59752.6	1.03545
P19527|NFL_RAT	Neurofilament light polypeptide(Rat)	99	YEEEVLSR	iTRAQ4plex@N-term		1168.58	1168.6	29011.4	32799.2	37325.9	42725.8	1.29511
P19527|NFL_RAT	Neurofilament light polypeptide(Rat)	99	FTVLTESAAK	iTRAQ4plex@N-term; iTRAQ4plex(K)@10		1353.68	1354.78	363218	290381	250039	259204	0.779137
P19527|NFL_RAT	Neurofilament light polypeptide(Rat)	99	NMQNAEEWFK	iTRAQ4plex@N-term; iTRAQ4plex(K)@10		1585.68	1584.77	179276	194413	173369	183106	0.953935
P19527|NFL_RAT	Neurofilament light polypeptide(Rat)	99	FTVLTESAAK	iTRAQ4plex@N-term; iTRAQ4plex(K)@10		1354.79	1354.78	480837	431410	364466	406795	0.845452
P19527|NFL_RAT	Neurofilament light polypeptide(Rat)	99	NMQNAEEWFK	iTRAQ4plex@N-term; iTRAQ4plex(K)@10		1584.98	1584.77	1222960	985780	813549	999919	0.821042
P19527|NFL_RAT	Neurofilament light polypeptide(Rat)	99	NMQNAEEWFK	iTRAQ4plex@N-term; iTRAQ4plex(K)@10		1584.78	1584.77	523871	417500	355322	466151	0.872635
P19527|NFL_RAT	Neurofilament light polypeptide(Rat)	99	NMQNAEEWFK	iTRAQ4plex@N-term; iTRAQ4plex(K)@10		1583.78	1584.77	220574	159365	138181	161274	0.788167
P19527|NFL_RAT	Neurofilament light polypeptide(Rat)	99	NMQNAEEWFK	iTRAQ4plex@N-term; iTRAQ4plex(K)@10		1584.76	1584.77	804716	915076	776442	1027858	1.04914
P19527|NFL_RAT	Neurofilament light polypeptide(Rat)	99	NMQNAEEWFK	iTRAQ4plex@N-term; iTRAQ4plex(K)@10		1581.76	1584.77	866729	838645	788366	918335	1.00078
P19527|NFL_RAT	Neurofilament light polypeptide(Rat)	99	SYEPYFSTSYK	iTRAQ4plex@N-term; iTRAQ4plex(K)@11	cleaved F-S@N-term	1659.83	1659.81	101267	86086.6	62518.6	75805	0.738303
P19527|NFL_RAT	Neurofilament light polypeptide(Rat)	99	SYEPYFSTSYK	iTRAQ4plex@N-term; iTRAQ4plex(K)@11	cleaved F-S@N-term	1659.74	1659.81	51621.7	34289	30654.7	37347.2	0.791542
P19527|NFL_RAT	Neurofilament light polypeptide(Rat)	99	AQISVEMDVSSKPDLSAALK	iTRAQ4plex@N-term; iTRAQ4plex(K)@12; iTRAQ4plex(K)@20	cleaved Y-A@N-term	2521.4	2521.39	34075.8	12803.2	15436.4	17377.1	0.699961
P19527|NFL_RAT	Neurofilament light polypeptide(Rat)	99	RIDSLMDEIAFLK	iTRAQ4plex@N-term; iTRAQ4plex(K)@13	missed R-I@1	1839.04	1839.03	831485	799922	639602	847482	0.911535
P19527|NFL_RAT	Neurofilament light polypeptide(Rat)	99	RIDSLMDEIAFLK	iTRAQ4plex@N-term; iTRAQ4plex(K)@13	missed R-I@1	1839.03	1839.03	33378.9	45263.3	34213.4	33885.1	0.865929
P19527|NFL_RAT	Neurofilament light polypeptide(Rat)	99	QNADISAMQDTINK	iTRAQ4plex@N-term; iTRAQ4plex(K)@14		1836.92	1836.94	47066.9	43944.3	46121.3	46472.2	1.01739
P19527|NFL_RAT	Neurofilament light polypeptide(Rat)	99	QNADISAMQDTINK	iTRAQ4plex@N-term; iTRAQ4plex(K)@14		1836.96	1836.94	186398	173653	144641	185652	0.91735
P19527|NFL_RAT	Neurofilament light polypeptide(Rat)	99	VQEEQSEVEETIEATK	iTRAQ4plex@N-term; iTRAQ4plex(K)@16	cleaved H-V@N-term	2137.14	2137.08	46267.1	34594.8	38726.5	40652.2	0.981658
P19527|NFL_RAT	Neurofilament light polypeptide(Rat)	99	YTSHVQEEQSEVEETIEATK	iTRAQ4plex@N-term; iTRAQ4plex(K)@20	cleaved Y-Y@N-term	2625.29	2625.28	9362.73	11877.5	18793	27221.7	2.16639
P19527|NFL_RAT	Neurofilament light polypeptide(Rat)	99	AEEAKDEPPSEGEAEEEEK	iTRAQ4plex@N-term; iTRAQ4plex(K)@5; Phospho(S)@10; iTRAQ4plex(K)@19		2615.15	2615.16	46563.1	27133.9	25880.4	26012.6	0.70414
P19527|NFL_RAT	Neurofilament light polypeptide(Rat)	99	ESEEEEKKEESAGEEQAAK	iTRAQ4plex@N-term; iTRAQ4plex(K)@7; iTRAQ4plex(K)@8; iTRAQ4plex(K)@19	missed K-K@7	2713.39	2713.35	81481.9	56316.6	51076.9	63187.9	0.829216
P19527|NFL_RAT	Neurofilament light polypeptide(Rat)	99	QLQELEDK	iTRAQ4plex@N-term; iTRAQ4plex(K)@8		1291.07	1290.71	755273	625686	565820	642890	0.875268
P19527|NFL_RAT	Neurofilament light polypeptide(Rat)	99	VHELEQQNKVLEAELLVLR	iTRAQ4plex@N-term; iTRAQ4plex(K)@9	missed K-V@9	2548.47	2548.47	149098	158710	115754	176588	0.949752
P19527|NFL_RAT	Neurofilament light polypeptide(Rat)	99	MQNAEEWFK	iTRAQ4plex@N-term; iTRAQ4plex(K)@9	cleaved N-M@N-term	1470.74	1470.73	68702.2	59983.2	42487.2	81731	0.965286
P19527|NFL_RAT	Neurofilament light polypeptide(Rat)	99	VHELEQQNK	iTRAQ4plex@N-term; iTRAQ4plex(K)@9		1412.75	1412.77	255851	223056	183301	229856	0.862708
P19527|NFL_RAT	Neurofilament light polypeptide(Rat)	99	SAYSGLQSSSYLMSAR	iTRAQ4plex@N-term; iTRAQ4plex(S)@9		1995.95	1996	101303	132351	83991.9	132466	0.926404
P19527|NFL_RAT	Neurofilament light polypeptide(Rat)	99	YEEEVLSR	iTRAQ4plex@N-term; iTRAQ4plex(Y)@1		1312.85	1312.7	65471.9	84584.8	57180.2	105519	1.08425
P19527|NFL_RAT	Neurofilament light polypeptide(Rat)	99	LSFTSVGSITSGYSQSSQVFGR	iTRAQ4plex@N-term; iTRAQ4plex(Y)@13		2583.33	2583.33	151070	199697	101690	246325	0.992151
P19527|NFL_RAT	Neurofilament light polypeptide(Rat)	99	SAYSSYSAPVSSSLSVR	iTRAQ4plex@N-term; iTRAQ4plex(Y)@6		2036.07	2036.05	237145	278941	180494	302160	0.93522
P19527|NFL_RAT	Neurofilament light polypeptide(Rat)	99	TLEIEACR	iTRAQ4plex@N-term; Methylthio(C)@7		1124.86	1124.56	18396.7	14974.8	10351.9	10357	0.620556
P19527|NFL_RAT	Neurofilament light polypeptide(Rat)	99	TLEIEACR	iTRAQ4plex@N-term; Methylthio(C)@7		1124.87	1124.56	242287	227017	198657	278477	1.01668
P19527|NFL_RAT	Neurofilament light polypeptide(Rat)	99	NMQNAEEWFK	iTRAQ4plex@N-term; Oxidation(M)@2; iTRAQ4plex(K)@10		1600.82	1600.77	59359.1	72493.4	60655	74671.3	1.02635
P19527|NFL_RAT	Neurofilament light polypeptide(Rat)	99	QNADISAMQDTINK	iTRAQ4plex@N-term; Oxidation(M)@8; iTRAQ4plex(K)@14		1852.87	1852.93	26741.1	25550.8	10988.5	34057.1	0.861427
P19527|NFL_RAT	Neurofilament light polypeptide(Rat)	99	NMQNAEEWFK	No iTRAQ4plex@N-term; iTRAQ4plex(K)@10		1440.88	1440.67	201605	95585.6	123528	89992.6	0.718466
P19527|NFL_RAT	Neurofilament light polypeptide(Rat)	99	NMQNAEEWFK	No iTRAQ4plex@N-term; iTRAQ4plex(K)@10		1440.67	1440.67	50121.9	30305.8	29666.1	23578.9	0.662023
P19527|NFL_RAT	Neurofilament light polypeptide(Rat)	99	IDSLMDEIAFLK	No iTRAQ4plex@N-term; iTRAQ4plex(K)@12		1538.85	1538.83	192492	104868	124007	80821.4	0.688824
P19527|NFL_RAT	Neurofilament light polypeptide(Rat)	99	IDSLMDEIAFLK	No iTRAQ4plex@N-term; iTRAQ4plex(K)@12		1538.86	1538.83	231456	128069	187936	121328	0.860203
P19527|NFL_RAT	Neurofilament light polypeptide(Rat)	99	VHELEQQNKVLEAELLVLR	No iTRAQ4plex@N-term; iTRAQ4plex(K)@9	missed K-V@9	2404.36	2404.37	193654	117075	108509	140632	0.801798
P19527|NFL_RAT	Neurofilament light polypeptide(Rat)	99	SSFSYEPYFSTSYKR	Protein Terminal Acetyl@N-term; iTRAQ4plex(K)@14	cleaved M-S@N-term; missed K-R@14	2034.96	2034.96	82224	51498	51482	53145.9	0.782429
P19527|NFL_RAT	Neurofilament light polypeptide(Rat)	99	SSFSYEPYFSTSYKR	Protein Terminal Acetyl@N-term; iTRAQ4plex(K)@14	cleaved M-S@N-term; missed K-R@14	2035	2034.96	67429	41961.9	42686.2	45101.6	0.802514
P19527|NFL_RAT	Neurofilament light polypeptide(Rat)	99	SSFSYEPYFSTSYK	Protein Terminal Acetyl@N-term; iTRAQ4plex(K)@14	cleaved M-S@N-term	1878.85	1878.86	282521	232826	198368	173281	0.721161
P19527|NFL_RAT	Neurofilament light polypeptide(Rat)	99	SSFSYEPYFSTSYK	Protein Terminal Acetyl@N-term; iTRAQ4plex(S)@4; iTRAQ4plex(K)@14	cleaved M-S@N-term	2023.03	2022.96	32426.8	23922.8	30143.1	38167.8	1.21227
P19527|NFL_RAT	Neurofilament light polypeptide(Rat)	99	SSFSYEPYFSTSYK	Protein Terminal Acetyl@N-term; iTRAQ4plex(Y)@13; iTRAQ4plex(K)@14	cleaved M-S@N-term	2023.14	2022.96	60857.3	53818.7	30182.1	53514.9	0.729856
P19527|NFL_RAT	Neurofilament light polypeptide(Rat)	98	LSFTSVGSITSGYSQSSQVFGR	iTRAQ4plex@N-term		2440.32	2439.23	12995.9	7394.71	19101.6	18964	1.86682
P19527|NFL_RAT	Neurofilament light polypeptide(Rat)	98	VLEAELLVLR	iTRAQ4plex@N-term		1298.82	1298.82	34058.9	33304.8	33178.8	35614.5	1.02122
P19527|NFL_RAT	Neurofilament light polypeptide(Rat)	97	LSFTSVGSITSGYSQSSQVFGR	iTRAQ4plex@N-term		2439.81	2439.23	3471.79	4713.49	2972.71	4039.69	0.856709
P19527|NFL_RAT	Neurofilament light polypeptide(Rat)	97	TLEIEACR	iTRAQ4plex@N-term; No Methylthio(C)@7		1078.87	1078.57	56122.3	60349.9	54333.2	74612.7	1.1071
P07151|B2MG_RAT	Beta-2-microglobulin (Rat)	99	IPNIEMSDLSFSK	iTRAQ4plex@N-term; iTRAQ4plex(K)@13		1768.98	1768.94	27348.9	23028.8	76045.6	49371.8	2.48954
P07151|B2MG_RAT	Beta-2-microglobulin (Rat)	99	ILAHTEFTPTETDVYACR	iTRAQ4plex@N-term; Methylthio(C)@17	cleaved Y-I@N-term	2257.07	2257.07	11757.5	8248.73	27274.6	35222.4	3.12388
Q63041|A1M_RAT	Alpha-1-macroglobulin (Rat)	99	FLELTLPYSVVR	iTRAQ4plex@N-term	cleaved F-F@N-term	1580.94	1580.92	9562.78	8150.09	21069.2	34982	3.16444
Q63041|A1M_RAT	Alpha-1-macroglobulin (Rat)	99	FLELTLPYSVVR	iTRAQ4plex@N-term	cleaved F-F@N-term	1580.92	1580.92	10164.4	11182.1	48864.2	76919.3	5.89246
Q63041|A1M_RAT	Alpha-1-macroglobulin (Rat)	99	AISYLISGYQR	iTRAQ4plex@N-term		1415.18	1414.78	22711.9	30241.7	76115.9	124564	3.78973
Q63041|A1M_RAT	Alpha-1-macroglobulin (Rat)	99	AISYLISGYQR	iTRAQ4plex@N-term		1414.77	1414.78	28092.5	43670.4	106985	154658	3.64593
Q63041|A1M_RAT	Alpha-1-macroglobulin (Rat)	99	QLNYQHSDGSYSTFGDR	iTRAQ4plex@N-term		2119.36	2118.96	7011.88	5826.38	19165	15994.2	2.73862
Q63041|A1M_RAT	Alpha-1-macroglobulin (Rat)	99	VAEVPALVQK	iTRAQ4plex@N-term; iTRAQ4plex(K)@10		1341.81	1341.83	15710.4	20871.8	30409.1	36232.9	1.8217
Q63041|A1M_RAT	Alpha-1-macroglobulin (Rat)	99	SFAVEQDIPVK	iTRAQ4plex@N-term; iTRAQ4plex(K)@11	cleaved F-S@N-term	1520.87	1520.86	23551.9	35226.6	43268.5	75137.6	2.01445
Q63041|A1M_RAT	Alpha-1-macroglobulin (Rat)	99	IHFLLNEDALK	iTRAQ4plex@N-term; iTRAQ4plex(K)@11		1600.94	1600.93	47258.8	78817.4	241512	390946	5.01647
Q63041|A1M_RAT	Alpha-1-macroglobulin (Rat)	99	LADLPGNYITK	iTRAQ4plex@N-term; iTRAQ4plex(K)@11		1492.88	1492.86	36661.2	38408.6	60599.1	93156.4	2.04817
Q63041|A1M_RAT	Alpha-1-macroglobulin (Rat)	99	AEQGAYLGPLPYK	iTRAQ4plex@N-term; iTRAQ4plex(K)@13		1694.95	1694.94	45446.2	43000.8	57134.5	72933.6	1.47058
Q63041|A1M_RAT	Alpha-1-macroglobulin (Rat)	99	LSPQSIYNLLPQK	iTRAQ4plex@N-term; iTRAQ4plex(K)@13		1788.98	1789.05	8583.14	7330.76	16196.5	15483.8	1.99073
Q63041|A1M_RAT	Alpha-1-macroglobulin (Rat)	99	TEVNTNHVLIYIEK	iTRAQ4plex@N-term; iTRAQ4plex(K)@14		1961.1	1961.09	14938.8	16555.2	44189.6	60255.2	3.31635
Q63041|A1M_RAT	Alpha-1-macroglobulin (Rat)	99	GSIFNSGSHVLPLEQGK	iTRAQ4plex@N-term; iTRAQ4plex(K)@17		2058.07	2058.12	16980.8	9927.29	44201.6	29840.4	2.75167
Q63041|A1M_RAT	Alpha-1-macroglobulin (Rat)	99	NLKPAPVK	iTRAQ4plex@N-term; iTRAQ4plex(K)@3; iTRAQ4plex(K)@8		1298.81	1298.85	42108.9	49705.3	128370	214339	3.73263
Q63041|A1M_RAT	Alpha-1-macroglobulin (Rat)	99	DTVVKPVIVEPEGIEK	iTRAQ4plex@N-term; iTRAQ4plex(K)@5; iTRAQ4plex(K)@16		2184.58	2184.29	13069.3	12721.9	37656.5	50719	3.42657
Q63041|A1M_RAT	Alpha-1-macroglobulin (Rat)	99	SICEEFSK	iTRAQ4plex@N-term; Methylthio(C)@3; iTRAQ4plex(K)@8		1276.68	1276.62	67234.7	67846.1	265949	318401	4.32593
Q63041|A1M_RAT	Alpha-1-macroglobulin (Rat)	99	SICEEFSK	iTRAQ4plex@N-term; Methylthio(C)@3; iTRAQ4plex(K)@8		1276.63	1276.62	37970.3	48649.3	102014	138122	2.7723
Q63041|A1M_RAT	Alpha-1-macroglobulin (Rat)	99	SICEEFSK	iTRAQ4plex@N-term; Methylthio(C)@3; iTRAQ4plex(K)@8		1276.64	1276.62	23252.6	28486.3	67763.1	88784.6	3.02572
Q63041|A1M_RAT	Alpha-1-macroglobulin (Rat)	99	IHFLLNEDALK	No iTRAQ4plex@N-term; iTRAQ4plex(K)@11		1456.83	1456.83	38332.4	39024	51085.1	52676.1	1.34134
Q9EPH1|A1BG_RAT	Alpha-1B-glycoprotein (Rat)	99	LWLDSGSEPELR	iTRAQ4plex@N-term	cleaved A-L@N-term	1545.74	1545.8	17465.9	30601.6	88944.8	118759	4.32109
Q9EPH1|A1BG_RAT	Alpha-1B-glycoprotein (Rat)	99	LWLDSGSEPELR	iTRAQ4plex@N-term	cleaved A-L@N-term	1546.22	1545.8	26343.8	27150.4	102623	110113	3.97681
Q9EPH1|A1BG_RAT	Alpha-1B-glycoprotein (Rat)	99	VLNIQGFSPTR	iTRAQ4plex@N-term		1376.17	1375.78	35597	54306.1	100300	150443	2.78904
Q9EPH1|A1BG_RAT	Alpha-1B-glycoprotein (Rat)	99	VLNIQGFSPTR	iTRAQ4plex@N-term		1376.95	1375.78	47351.9	57438.4	116534	141518	2.46256
Q9EPH1|A1BG_RAT	Alpha-1B-glycoprotein (Rat)	99	DATIYYVNLK	iTRAQ4plex@N-term; iTRAQ4plex(K)@10		1487.68	1487.83	23452.9	25752.3	45593.8	57552.8	2.09625
